# Supplementary material for: Bird Communities and Biomass Yields in Potential Bioenergy Grasslands
Source: PLoS One. 2014 Oct 9;9(10):e109989. doi: 10.1371/journal.pone.0109989 (PMC4192549; doi:10.1371/journal.pone.0109989)
Supplement: Dataset S1 — Abundance of individual bird species during point counts at each study site. See Metadata worksheet for definition of variables. (XLSX) [file pone.0109989.s006.xlsx]

## Sheet: Dataset S1
site_id	year	visit	Ftype	AMGO	AMRO	BHCO	BOBO	CCSP	CHSP	COGR	COYE	DICK	EAME	FISP	GRCA	GRSP	HESP	HOLA	HOSP	INBU	NOHA	OROR	RPHE	RTHU	RWBL	SAVS	SEWR	SOSP	SWSP	UPSA	VESP	WIFL
1	2012	4	Grass monoculture	0	0	0	0	0	0	0	0	0	0	0	0	0	0	0	0	0	0	0	0	0	0	0	0	2	0	0	0	0
1	2012	5	Grass monoculture	0	0	0	0	0	0	0	2	1	0	0	0	0	0	0	0	0	0	0	0	0	0	0	0	1	0	0	0	0
1	2012	6	Grass monoculture	0	0	0	0	0	0	0	0	1	0	0	0	1	0	0	0	0	0	0	0	0	0	0	0	2	0	0	0	0
2	2012	4	Grass monoculture	0	0	0	0	0	0	0	0	0	0	0	0	0	0	0	0	0	0	0	0	0	0	0	0	0	0	0	0	0
2	2012	5	Grass monoculture	0	0	0	0	0	0	0	2	0	0	0	0	0	0	0	0	0	0	0	0	0	0	0	0	0	0	0	0	0
2	2012	6	Grass monoculture	0	0	0	0	0	0	0	0	0	0	0	0	0	0	0	0	0	0	0	0	0	0	0	0	0	0	0	0	0
3	2012	4	Grass monoculture	0	0	0	0	0	0	0	0	3	0	0	0	1	0	0	0	0	0	0	0	0	0	0	0	0	0	0	0	0
3	2012	5	Grass monoculture	0	0	0	0	0	0	0	0	2	0	0	0	1	0	0	0	0	0	0	0	0	2	0	0	0	0	0	0	0
3	2012	6	Grass monoculture	0	0	0	0	0	0	0	0	0	0	0	0	1	0	0	0	0	0	0	0	0	0	0	0	0	0	0	0	0
4	2011	1	Grass monoculture	0	1	0	0	0	0	0	0	0	0	0	0	2	0	1	0	0	0	0	0	0	0	0	0	0	0	0	0	0
4	2011	2	Grass monoculture	0	0	0	0	0	0	0	0	0	0	0	0	2	0	0	0	0	0	0	0	0	0	0	0	0	0	0	0	0
4	2011	3	Grass monoculture	0	0	0	0	0	0	0	0	1	0	0	0	1	0	0	0	0	0	0	0	0	0	0	0	0	0	0	0	0
4	2012	4	Grass monoculture	0	0	0	0	0	0	0	0	2	1	0	0	2	0	0	0	0	0	0	0	0	1	0	0	0	0	0	0	0
4	2012	5	Grass monoculture	0	0	0	0	0	0	0	0	0	0	0	0	0	0	0	0	0	0	0	0	0	0	0	0	1	0	0	0	0
4	2012	6	Grass monoculture	0	0	0	0	0	0	0	0	0	0	0	0	1	0	0	0	0	0	0	0	0	1	0	0	1	0	0	0	0
5	2012	4	Grass monoculture	0	0	0	0	0	0	0	0	2	2	0	0	0	0	0	0	0	0	0	0	0	1	0	0	1	0	0	0	0
5	2012	5	Grass monoculture	0	0	0	0	0	0	0	0	1	0	0	0	0	0	0	0	0	0	0	0	0	0	0	0	2	0	0	0	0
5	2012	6	Grass monoculture	0	0	0	0	0	0	0	0	0	0	0	0	1	0	0	0	0	0	0	0	0	0	0	0	1	0	0	0	0
6	2011	1	Grass-dominated	0	0	0	0	0	0	0	0	0	0	0	0	0	5	0	0	0	0	0	0	1	0	0	0	0	0	0	0	0
6	2011	2	Grass-dominated	0	0	0	0	0	0	0	0	0	0	0	0	0	4	0	0	0	0	0	0	0	0	0	0	0	0	0	0	0
6	2011	3	Grass-dominated	0	0	0	0	0	0	0	1	0	0	0	0	0	5	0	0	0	0	0	0	0	0	0	2	0	0	0	0	0
7	2012	4	Grass-dominated	0	0	0	0	0	0	0	3	0	0	0	0	0	0	0	0	0	0	0	0	0	6	0	0	2	0	0	0	0
7	2012	5	Grass-dominated	0	0	0	0	0	0	0	3	1	0	0	0	0	0	0	0	0	0	0	0	0	1	0	0	3	0	0	0	0
7	2012	6	Grass-dominated	0	0	0	0	0	0	0	5	0	0	0	0	0	0	0	0	0	0	0	0	0	0	0	0	6	0	0	0	0
8	2012	4	Grass-dominated	0	0	0	0	0	0	0	1	0	0	0	0	0	0	0	0	0	0	0	0	0	5	0	0	0	0	0	0	0
8	2012	5	Grass-dominated	0	0	0	0	0	0	0	2	0	0	0	0	0	0	0	0	0	0	0	0	0	9	0	0	0	0	0	0	0
8	2012	6	Grass-dominated	0	0	0	0	0	0	0	3	0	0	0	0	0	0	0	0	0	0	0	0	0	0	0	0	2	0	0	0	0
9	2012	4	Grass-dominated	0	0	0	0	0	0	0	0	3	0	0	0	0	0	0	0	0	0	0	0	0	3	0	0	1	0	0	0	0
9	2012	5	Grass-dominated	0	0	0	0	0	0	0	0	3	0	0	0	0	0	0	0	0	0	0	0	0	6	0	0	0	0	0	0	0
9	2012	6	Grass-dominated	0	0	0	0	0	0	0	0	0	0	0	0	0	0	0	0	0	0	0	0	0	0	0	0	0	0	0	0	0
10	2012	4	Grass-dominated	0	0	0	0	0	0	0	3	0	0	0	0	0	0	0	0	0	0	0	0	0	1	0	0	3	0	0	0	0
10	2012	5	Grass-dominated	0	0	0	0	0	0	0	2	0	0	0	0	0	0	0	0	0	1	0	0	0	2	0	1	3	0	0	0	0
10	2012	6	Grass-dominated	0	0	0	0	0	0	0	1	0	0	0	0	0	0	0	0	0	1	0	0	0	0	0	0	2	0	0	0	0
11	2012	4	Grass-dominated	0	0	0	0	0	0	0	1	3	0	0	0	0	1	0	0	0	0	0	0	0	3	0	0	1	0	0	0	0
11	2012	5	Grass-dominated	0	0	0	0	0	0	0	2	4	0	0	0	1	2	0	0	0	0	0	0	0	3	0	0	0	0	0	0	0
11	2012	6	Grass-dominated	2	0	0	0	0	0	0	0	0	0	1	0	0	3	0	0	0	0	0	0	0	0	0	0	0	0	0	0	0
12	2012	4	Grass-dominated	0	0	0	1	0	0	0	0	6	0	0	0	0	3	0	0	0	0	0	0	0	0	0	0	0	0	0	0	0
12	2012	5	Grass-dominated	0	0	0	0	0	0	0	0	5	0	0	0	1	3	0	0	0	0	0	0	0	0	0	0	0	0	0	0	0
12	2012	6	Grass-dominated	0	0	0	0	0	0	0	0	2	0	0	0	1	1	0	0	0	0	0	0	0	0	0	0	0	0	0	0	0
13	2011	1	Grass-dominated	0	0	0	0	0	0	0	0	0	0	0	0	1	2	0	0	0	0	0	0	0	0	0	0	0	0	0	0	0
13	2011	2	Grass-dominated	3	0	0	0	0	0	0	0	0	0	0	0	2	3	0	0	0	0	0	0	0	0	0	0	0	0	0	3	0
13	2011	3	Grass-dominated	0	0	0	0	0	0	0	0	0	0	0	0	3	5	0	0	0	0	0	0	0	0	0	0	0	0	0	2	0
14	2012	4	Grass-dominated	0	0	0	2	0	0	0	0	2	0	0	0	0	2	0	0	0	0	0	0	0	0	0	0	0	0	0	0	0
14	2012	5	Grass-dominated	0	0	0	1	0	0	0	0	0	0	0	0	0	1	0	0	0	0	0	0	0	0	0	0	0	0	0	0	0
14	2012	6	Grass-dominated	0	0	0	0	0	0	0	0	1	0	0	0	0	2	0	0	0	0	0	0	0	1	0	0	1	0	0	0	0
15	2011	1	Grass-dominated	0	0	0	2	0	0	0	0	0	0	0	0	4	0	0	0	0	0	0	0	0	6	0	0	0	0	0	0	0
15	2011	2	Grass-dominated	0	0	0	8	0	0	0	0	3	2	0	0	2	0	0	0	0	0	0	0	0	2	1	0	0	0	0	0	0
15	2011	3	Grass-dominated	0	0	0	1	0	0	0	0	3	0	0	0	1	0	0	0	0	0	0	0	0	0	0	0	0	0	0	0	0
16	2012	4	Grass-dominated	0	0	0	0	0	0	0	0	0	0	0	0	0	0	0	0	0	0	0	0	0	0	0	0	3	0	0	0	0
16	2012	5	Grass-dominated	0	0	0	0	0	0	0	1	0	0	0	0	0	1	0	0	0	0	0	0	0	0	0	0	1	0	0	0	0
16	2012	6	Grass-dominated	0	0	0	0	0	0	0	0	0	0	2	0	0	0	0	0	0	0	0	0	0	0	0	0	0	0	0	0	0
17	2012	4	Grass-dominated	0	0	0	0	0	0	0	0	0	0	0	0	0	1	0	0	0	0	0	0	0	0	0	0	1	0	0	0	0
17	2012	5	Grass-dominated	0	0	0	0	0	0	0	0	0	0	0	0	0	1	0	0	0	0	1	0	0	0	0	0	0	0	0	0	0
17	2012	6	Grass-dominated	0	0	0	0	1	0	0	0	0	0	0	0	0	0	0	0	0	0	0	0	0	0	0	0	0	0	0	0	0
18	2011	1	Grass-dominated	0	0	0	0	0	0	0	0	1	0	0	0	0	0	0	0	0	0	0	0	0	0	0	0	4	0	0	0	0
18	2011	2	Grass-dominated	0	0	0	0	0	0	0	0	1	0	0	0	0	0	0	0	0	0	0	0	0	0	0	0	2	0	0	0	0
18	2011	3	Grass-dominated	0	0	0	0	0	0	0	0	1	0	0	0	0	0	0	0	0	0	0	0	0	0	0	0	1	0	0	0	0
19	2011	1	Grass-dominated	0	0	0	0	0	0	0	0	2	0	0	0	2	0	0	0	0	0	0	0	0	12	0	0	0	0	0	0	0
19	2011	2	Grass-dominated	0	0	0	0	0	0	0	0	3	3	0	0	1	0	0	0	0	0	0	0	0	6	2	0	0	0	0	0	0
19	2011	3	Grass-dominated	0	1	0	1	0	0	1	0	2	2	0	0	2	0	0	0	0	0	0	0	0	3	0	0	0	0	0	0	0
20	2011	1	Forb-dominated	0	0	0	0	0	0	0	1	0	0	0	1	0	0	0	0	0	0	0	0	0	14	0	0	1	0	0	0	1
20	2011	2	Forb-dominated	2	0	0	0	0	0	0	0	0	0	0	0	0	0	0	0	0	0	0	0	0	14	0	0	3	0	0	0	1
20	2011	3	Forb-dominated	1	0	0	0	0	0	0	3	0	0	0	0	0	0	0	0	0	0	0	0	0	7	0	0	2	0	0	0	1
20	2012	4	Forb-dominated	0	0	0	0	0	0	0	2	0	0	0	1	0	0	0	0	0	0	0	0	0	8	0	0	3	0	0	0	1
20	2012	5	Forb-dominated	0	0	0	0	0	0	0	3	0	0	0	0	0	0	0	0	0	0	0	0	0	8	0	0	2	0	0	0	0
20	2012	6	Forb-dominated	1	0	0	0	0	0	0	3	0	0	0	0	0	0	0	0	0	0	0	0	0	7	0	0	1	0	0	0	1
21	2012	4	Forb-dominated	4	0	0	0	1	0	0	1	0	0	0	0	0	0	0	0	0	0	0	0	0	8	0	0	1	0	0	0	0
21	2012	5	Forb-dominated	2	0	0	0	1	0	0	3	0	0	0	0	0	0	0	0	0	0	0	0	0	5	0	0	1	0	0	0	0
21	2012	6	Forb-dominated	3	0	0	0	3	0	0	3	0	0	0	0	0	0	0	0	0	0	0	1	0	2	0	0	1	0	0	0	0
22	2012	4	Forb-dominated	1	0	0	0	0	0	0	0	2	0	0	0	0	0	0	0	0	0	0	0	0	2	0	0	1	0	0	0	0
22	2012	5	Forb-dominated	0	0	0	0	2	0	0	0	1	0	0	0	0	0	0	0	0	0	0	1	0	4	0	0	3	0	0	0	0
22	2012	6	Forb-dominated	2	0	3	0	0	0	0	2	0	0	0	0	0	0	0	0	0	0	0	0	0	6	0	0	1	0	0	0	0
23	2012	4	Forb-dominated	0	0	0	0	0	0	0	3	0	0	0	0	0	0	0	0	0	0	0	0	0	10	0	0	2	0	0	0	0
23	2012	5	Forb-dominated	0	0	0	0	0	0	0	3	0	0	0	0	0	0	0	0	0	0	0	0	0	6	0	0	2	0	0	0	0
23	2012	6	Forb-dominated	0	0	0	0	0	0	0	2	0	0	0	0	0	0	0	0	0	0	0	0	0	5	0	0	3	0	0	0	0
24	2012	4	Forb-dominated	0	0	0	0	2	0	0	1	2	0	0	0	0	0	0	0	0	0	0	0	0	1	0	0	0	0	0	0	0
24	2012	5	Forb-dominated	0	0	0	0	2	0	0	0	3	0	0	0	0	0	0	0	0	0	0	0	0	7	0	0	1	0	0	0	0
24	2012	6	Forb-dominated	0	0	0	0	0	0	0	0	0	0	0	0	0	0	0	0	1	0	0	0	0	0	0	0	4	0	0	0	0
25	2011	1	Forb-dominated	0	0	0	0	0	0	0	1	0	0	0	0	0	0	0	0	0	0	0	0	0	7	0	0	0	0	0	0	0
25	2011	2	Forb-dominated	0	0	0	0	0	0	0	1	0	0	0	0	0	0	0	0	0	0	0	0	0	7	0	0	0	0	0	0	0
25	2011	3	Forb-dominated	0	0	0	0	0	0	0	4	0	0	0	0	0	0	0	0	0	0	0	0	0	6	0	0	2	0	0	0	0
25	2012	4	Forb-dominated	0	0	0	0	0	0	0	2	0	1	0	0	0	0	0	0	0	0	0	0	0	11	0	0	1	0	0	0	0
25	2012	5	Forb-dominated	0	0	0	0	0	0	0	1	0	0	0	0	0	0	0	0	0	0	0	0	0	6	0	0	1	0	0	0	0
25	2012	6	Forb-dominated	0	0	0	0	0	0	0	3	0	0	0	0	0	0	0	0	0	0	0	0	0	1	0	0	2	0	0	0	0
26	2011	1	Forb-dominated	0	0	0	0	0	0	0	1	0	0	0	0	0	0	0	0	0	0	0	0	0	11	0	0	3	0	1	0	0
26	2011	2	Forb-dominated	0	0	0	0	0	0	0	4	0	0	0	0	0	0	0	0	0	0	0	0	0	12	0	0	3	0	0	0	0
26	2011	3	Forb-dominated	0	0	0	0	0	0	0	3	1	0	0	0	0	0	0	0	0	0	0	0	0	12	0	0	1	0	0	0	0
26	2012	4	Forb-dominated	0	0	0	0	0	0	0	3	1	0	0	0	0	0	0	0	0	0	0	0	0	16	0	0	2	0	0	0	0
26	2012	5	Forb-dominated	0	0	0	0	0	0	0	2	0	0	0	0	0	0	0	0	0	0	0	0	0	13	0	0	2	0	0	0	0
26	2012	6	Forb-dominated	0	0	0	0	0	0	0	7	0	0	0	0	0	0	0	0	0	0	0	0	0	1	0	0	1	0	0	0	0
27	2012	4	Forb-dominated	0	0	0	0	0	0	0	0	0	0	0	0	0	0	0	0	0	1	0	0	0	0	0	0	0	0	0	0	0
27	2012	5	Forb-dominated	0	0	0	0	0	0	0	2	0	0	0	0	0	0	0	0	0	0	0	0	0	0	0	0	0	0	0	0	0
27	2012	6	Forb-dominated	0	0	0	0	0	0	0	2	0	0	0	0	0	0	0	0	0	1	0	0	0	0	0	0	1	0	0	0	0
28	2012	4	Forb-dominated	0	1	0	0	0	0	0	0	0	2	1	0	0	0	0	0	0	0	0	0	0	4	0	0	3	0	0	0	0
28	2012	5	Forb-dominated	0	0	0	0	0	0	0	3	0	0	0	0	0	0	0	0	0	0	0	0	0	5	0	0	2	0	0	0	0
28	2012	6	Forb-dominated	0	0	0	0	0	0	0	2	0	0	0	0	0	0	0	0	0	0	0	0	0	4	0	0	1	0	0	0	0
29	2011	1	Forb-dominated	0	0	1	0	0	0	0	0	0	0	0	0	0	0	0	0	0	0	0	0	0	0	0	0	3	0	0	0	0
29	2011	2	Forb-dominated	0	0	0	0	0	0	0	0	0	0	0	0	1	0	0	0	0	0	0	0	0	0	0	0	4	0	0	0	0
29	2011	3	Forb-dominated	0	0	0	0	0	0	0	2	0	0	0	0	2	0	0	0	0	0	0	0	0	0	0	0	2	0	0	0	0
29	2012	4	Forb-dominated	0	0	0	0	0	0	0	1	0	0	0	0	2	0	0	0	0	0	0	0	0	0	0	0	3	0	0	0	0
29	2012	5	Forb-dominated	0	0	0	0	0	0	0	2	0	0	0	0	0	0	0	0	0	0	0	0	0	0	0	0	3	0	0	0	0
29	2012	6	Forb-dominated	0	0	0	0	0	0	0	0	0	0	1	0	0	0	0	0	0	0	0	0	0	0	0	0	0	0	0	0	0
30	2011	1	Forb-dominated	0	0	0	0	0	0	0	0	0	0	0	0	0	0	0	0	0	0	0	0	0	0	0	0	0	0	0	0	0
30	2011	2	Forb-dominated	0	0	0	0	0	1	0	3	0	0	0	0	0	0	0	0	0	0	0	0	0	9	0	2	1	0	0	0	0
30	2011	3	Forb-dominated	0	0	0	0	0	1	0	3	0	0	0	0	0	0	0	0	0	0	0	0	0	5	0	1	3	0	0	0	0
30	2012	4	Forb-dominated	0	0	0	0	0	0	0	3	1	0	0	0	0	0	0	0	0	0	0	0	0	19	0	0	1	1	0	0	0
30	2012	5	Forb-dominated	0	0	0	0	0	0	0	6	0	0	0	0	0	0	0	0	0	0	0	0	0	9	0	0	4	0	0	0	0
30	2012	6	Forb-dominated	0	0	0	0	0	0	0	4	0	0	0	0	0	0	0	0	0	0	0	0	0	5	0	1	3	1	0	0	0
31	2012	4	Cornfield	0	0	0	0	0	0	0	0	0	0	0	0	0	0	0	7	0	0	0	0	0	0	0	0	0	0	0	0	0
31	2012	5	Cornfield	0	0	0	0	0	0	0	0	0	0	0	0	0	0	0	0	0	0	0	0	0	0	0	0	0	0	0	0	0
31	2012	6	Cornfield	0	0	0	0	0	0	0	0	0	0	0	0	0	0	0	0	0	0	0	0	0	0	0	0	0	0	0	0	0
32	2012	4	Cornfield	0	0	0	0	0	0	0	0	0	0	0	0	0	0	0	0	0	0	0	0	0	0	0	0	0	0	0	0	0
32	2012	5	Cornfield	0	0	0	0	0	0	0	0	0	0	0	0	0	0	0	0	0	0	0	0	0	0	0	0	0	0	0	0	0
32	2012	6	Cornfield	0	0	0	0	0	0	0	0	0	0	0	0	0	0	0	0	0	0	0	0	0	0	0	0	0	0	0	0	0
33	2011	1	Cornfield	0	0	0	0	0	0	0	0	0	0	0	0	0	0	0	0	0	0	0	0	0	0	0	0	0	0	0	0	0
33	2011	2	Cornfield	0	0	0	0	0	0	0	0	0	0	0	0	0	0	0	0	0	0	0	0	0	0	0	0	0	0	0	0	0
33	2011	3	Cornfield	0	0	0	0	0	0	0	0	0	0	0	0	0	0	0	0	0	0	0	0	0	0	0	0	0	0	0	0	0
34	2011	1	Cornfield	0	0	0	0	0	0	0	0	0	0	0	0	0	0	0	0	0	0	0	0	0	0	0	0	0	0	0	0	0
34	2011	2	Cornfield	0	0	0	0	0	0	0	0	0	0	0	0	0	0	1	0	0	0	0	0	0	0	1	0	0	0	0	0	0
34	2011	3	Cornfield	0	0	0	0	0	0	0	0	0	0	0	0	0	0	0	0	0	0	0	0	0	0	0	0	0	0	0	0	0
35	2011	1	Cornfield	0	0	0	0	0	0	0	0	0	0	0	0	0	0	0	0	0	0	0	0	0	0	0	0	0	0	0	0	0
35	2011	2	Cornfield	0	0	0	0	0	0	0	0	0	0	0	0	0	0	0	0	0	0	0	0	0	0	0	0	0	0	0	0	0
35	2011	3	Cornfield	0	0	0	0	0	0	0	0	0	0	0	0	0	0	0	0	0	0	0	0	0	0	0	0	0	0	0	0	0
36	2012	4	Cornfield	0	0	0	0	0	0	0	0	0	0	0	0	0	0	1	0	0	0	0	0	0	0	0	0	0	0	0	0	0
36	2012	5	Cornfield	0	0	0	0	0	0	0	0	0	0	0	0	0	0	0	0	0	0	0	0	0	0	0	0	0	0	0	0	0
36	2012	6	Cornfield	1	0	0	0	0	0	0	0	0	0	0	0	0	0	1	0	0	0	0	0	0	0	0	0	0	0	0	0	0
37	2011	1	Cornfield	0	0	0	0	0	0	0	0	0	0	0	0	0	0	0	0	0	0	0	0	0	0	0	0	0	0	0	0	0
37	2011	2	Cornfield	0	0	0	0	0	0	0	0	0	0	0	0	0	0	0	0	0	0	0	0	0	0	0	0	0	0	0	0	0
37	2011	3	Cornfield	0	0	0	0	0	0	0	0	0	0	0	0	0	0	0	0	0	0	0	0	0	0	0	0	0	0	0	0	0
38	2012	4	Cornfield	0	0	0	0	0	0	0	0	0	0	0	0	0	0	0	0	0	0	0	0	0	0	0	0	0	0	0	0	0
38	2012	5	Cornfield	0	0	0	0	0	0	0	0	0	0	0	0	0	0	0	0	0	0	0	0	0	0	0	0	0	0	0	0	0
38	2012	6	Cornfield	0	0	0	0	0	0	0	0	0	0	0	0	0	0	0	0	0	0	0	0	0	0	0	0	0	0	0	0	0
39	2012	4	Cornfield	0	0	0	0	0	0	0	0	0	0	0	0	0	0	0	0	0	0	0	0	0	0	0	0	0	0	0	0	0
39	2012	5	Cornfield	0	0	0	0	0	0	0	0	0	0	0	0	0	0	0	0	0	0	0	0	0	0	0	0	0	0	0	0	0
39	2012	6	Cornfield	0	0	0	0	0	0	0	0	0	0	0	0	0	0	0	0	0	0	0	0	0	0	0	0	0	0	0	0	0
40	2011	1	Cornfield	0	0	0	0	0	0	0	0	0	0	0	0	0	0	1	0	0	0	0	0	0	0	0	0	0	0	0	0	0
40	2011	2	Cornfield	0	0	0	0	0	0	0	0	0	0	0	0	0	0	0	0	0	0	0	0	0	0	0	0	2	0	0	0	0
40	2011	3	Cornfield	0	0	0	0	0	0	0	0	0	0	0	0	0	0	0	0	0	0	0	0	0	0	0	0	0	0	0	0	0
40	2012	4	Cornfield	0	0	0	0	0	0	0	0	0	0	0	0	0	0	3	0	0	0	0	0	0	0	0	0	0	0	0	0	0
40	2012	5	Cornfield	0	0	0	0	0	0	0	0	0	0	0	0	0	0	1	0	0	0	0	0	0	0	0	0	0	0	0	0	0
40	2012	6	Cornfield	0	0	0	0	0	0	0	0	0	0	0	0	0	0	1	0	0	0	0	0	0	0	0	0	0	0	0	0	0
41	2011	1	Cornfield	0	0	3	0	0	0	0	0	0	0	0	0	0	0	0	0	0	0	0	0	0	0	0	0	0	0	0	0	0
41	2011	2	Cornfield	0	0	0	0	0	0	0	0	0	0	0	0	0	0	0	0	0	0	0	0	0	0	0	0	0	0	0	0	0
41	2011	3	Cornfield	0	0	0	0	0	0	0	0	0	0	0	0	0	0	0	0	0	0	0	0	0	0	0	0	0	0	0	0	0

## Sheet: Metadata
site_id	Study site identification number
year	Year
visit	Survey visit. 1-3: order of visits in 2011. 4-6: order of visits in 2012.
Ftype	Field type
AMGO	American goldfinch
AMRO	American robin
BHCO	Brown-headed cowbird
BOBO	Bobolink
CCSP	Clay-colored sparrow
CHSP	Chipping sparrow
COGR	Common grackle
COYE	Common yellowthroat
DICK	Dickcissel
EAME	Eastern meadowlark
FISP	Field sparrow
GRCA	Gray catbird
GRSP	Grasshopper sparrow
HESP	Henslow's sparrow
HOLA	Horned lark
HOSP	House sparrow
INBU	Indigo bunting
NOHA	Northern harrier
OROR	Orchard oriole
RPHE	Ring-necked pheasant
RTHU	Ruby-throated hummingbird
RWBL	Red-winged blackbird
SAVS	Savannah sparrow
SEWR	Sedge wren
SOSP	Song sparrow
SWSP	Swamp sparrow
UPSA	Upland sandpiper
VESP	Vesper sparrow
WIFL	Willow flycatcher
