# Supplementary material for: Bird Communities and Biomass Yields in Potential Bioenergy Grasslands
Source: PLoS One. 2014 Oct 9;9(10):e109989. doi: 10.1371/journal.pone.0109989 (PMC4192549; doi:10.1371/journal.pone.0109989)
Supplement: Dataset S2 — Vegetation characteristics, biomass yields, and landscape attributes of grassland study sites. See Metadata worksheet for definition of variables. (XLSX) [file pone.0109989.s007.xlsx]

## Sheet: Dataset S2
site_id	year	Ftype	robel	ld	canopy	forbs	plant_sr	wsg	csg	grass	prop_grass	biomass	ag	forest	grassland
1	2012	grass monoculture	6.5	0	54.6	0.8	1.2	35.9	0	53.8	98.53	6.29	43.57	36.8	13.3
2	2012	grass monoculture	3.8	0	44.6	0	1	29.8	0	43.8	100	4.19	52.51	18.18	16.47
3	2012	grass monoculture	3.5	0	38.8	0.4	1.4	26.8	0	38.3	98.97	3.68	61.51	2.84	25.43
4	2011	grass monoculture	11.7	0.8	90	1.8	2.2	80	10.4	90.4	98.05	12.02	63.63	2.13	26.04
4	2012	grass monoculture	7.2	0	57.7	0.4	1.2	37.6	0	57.1	99.3	7.18	63.63	2.13	26.04
5	2012	grass monoculture	3.7	0	39.6	1.7	2.2	27.8	0	37.8	95.7	3.74	47.45	3.33	43.57
6	2011	grass-dominated	1.3	1.1	20	6.7	6.7	10.8	9.6	20.4	75.28	1.55	2.88	58.77	32.86
7	2012	grass-dominated	5.9	3.8	53.2	20.6	10.2	16.9	24.6	26.2	55.98	5.64	45.28	14.75	21.54
8	2012	grass-dominated	5.6	8.9	32.3	13.1	4.4	21.7	29.1	17.7	57.47	5.19	18.65	29.22	18.02
9	2012	grass-dominated	3.5	0.1	27.5	6.4	3.9	20.1	22.2	21	76.64	3.12	24.93	14.66	26.41
10	2012	grass-dominated	4.8	18.8	56.2	8.4	3.8	20.4	5	8.5	50.3	4.01	43.94	1.43	18.78
11	2012	grass-dominated	4.4	11.5	37.1	11	4.7	18.8	13	16.9	60.57	3.47	24.3	18.45	46.28
12	2012	grass-dominated	3.4	12.9	45.4	7.8	3.3	27.9	0	26.8	77.46	3.39	24.61	15.39	47.61
13	2011	grass-dominated	2.6	1.9	30	9.1	5	5	0.3	10	52.36	1.71	26.38	43.62	19.8
14	2012	grass-dominated	5	10.6	43.7	15.2	5.6	39.8	27	24.6	61.81	4.28	19.35	37.12	10.04
15	2011	grass-dominated	3.4	1.1	40	16.8	5.8	5	28.8	33.8	66.8	4.11	16.68	2.45	74.98
16	2012	grass-dominated	3.4	4.2	45.4	6.8	6.2	18.2	19.3	26.9	79.82	2.72	27.69	30.8	7.31
17	2012	grass-dominated	2.6	8.3	29.2	1.1	3.1	9.3	8.2	27.8	96.19	3.16	52.22	19.45	11.89
18	2011	grass-dominated	1.6	3.8	20	8.4	3.7	7	4	11	56.7	1.24	58.15	2.39	23.67
19	2011	grass-dominated	3.3	3.6	60	23.2	6.6	5.4	25.2	30.7	56.96	3.9	38.13	5.98	51.64
20	2011	forb-dominated	9.4	3.5	70	74.2	12	6.2	4.2	10.4	12.29	5.99	13.03	54.92	21.1
20	2012	forb-dominated	7	0	52.1	37.1	9.1	17	13.4	10	21.23	3.18	13.03	54.92	21.1
21	2012	forb-dominated	5.1	9.1	40.8	19.6	6.3	14.6	21	13	39.88	2.83	47.33	0.95	26.99
22	2012	forb-dominated	4.7	0.7	37.5	23.8	7.2	17.8	14.1	11.9	33.33	3.42	55.92	0.7	16.83
23	2012	forb-dominated	6.2	0.4	53.8	30.7	6.4	28.2	27.9	21.4	41.07	3.95	38.89	9.51	44.47
24	2012	forb-dominated	6	4.7	30.2	23.3	6.1	29.2	0	2.6	10.04	3.19	49.37	4.08	37.78
25	2011	forb-dominated	6.3	8.9	80	40.7	5.2	9.8	17.2	27	39.88	5.71	25.96	25.35	14.2
25	2012	forb-dominated	5.8	13.9	41.5	27.1	5.8	12.6	16	10.4	27.73	4.74	25.96	25.35	14.2
26	2011	forb-dominated	8.9	4.3	70	45.8	6.6	8.8	4.3	13.1	22.24	6.06	29.6	0.56	61.77
26	2012	forb-dominated	4.5	8.7	44.2	25.8	8	21	20.2	12.5	32.64	2.58	29.6	0.56	61.77
27	2012	forb-dominated	5.6	24.3	20.8	7.9	4.2	21.3	0	5.9	42.75	4.42	45.11	13.45	27.12
28	2012	forb-dominated	4.4	0.4	52.1	25.8	5.8	19.8	17.2	22.8	46.91	4.48	7.01	15.61	38.01
29	2011	forb-dominated	8.9	8.6	50	9.9	3.1	11.2	0.4	11.7	54.17	6.37	24.49	43.72	23.34
29	2012	forb-dominated	4	2.6	22.9	13.5	3.8	24.1	33	9.6	41.56	2.07	24.49	43.72	23.34
30	2011	forb-dominated	10.6	6.2	60	30.5	4.8	5	4	9	22.78	7.18	36.67	4.73	52.12
30	2012	forb-dominated	7.8	10.8	40.2	29.6	4	19.7	22.5	6.2	17.32	5.1	36.67	4.73	52.12

## Sheet: Metadata
site_id	Study site identification number
year	Year
Ftype	Field type
robel	Verical vegetaion density (min. height of Robel pole visibility, dm)
ld	Litter depth (cm)
canopy	Percent cover of all live and residual vegetation
forbs	Percent cover of live forbs
plant_sr	Plant species richness (# species/0.5 m2)
wsg	Percent cover of live warm-season grasses
csg	Percent cover of live cool-season grasses
grass	Percent cover of all live grasses
prop_grass	Percent of live vegetation in grass cover
biomass	Biomass yield (Mg/ha)
ag	Percent of landscape in agricultural cover within a 1-km radius of the study site
forest	Percent of landscape in forest cover within a 1-km radius of the study site
grassland	Percent of landscape in grassland cover within a 1-km radius of the study site
